# Supplementary material for: Patient Perceptions of Dietary Supplement Use and Kidney Stone Disease
Source: Nutrients. 2026 May 7;18(10):1481. doi: 10.3390/nu18101481 (PMC13209987; doi:10.3390/nu18101481)
Supplement: Supplementary file 1 [file nutrients-18-01481-s001.zip]

Archive with 1 entries (1 files):
- nutrients-4241696-supplementary.pdf
